# Supplementary material for: Removal of Heavy Metals from Acid Mine Drainage by Red Mud–Based Geopolymer Pervious Concrete: Batch and Long–Term Column Studies
Source: Polymers (Basel). 2022 Dec 7;14(24):5355. doi: 10.3390/polym14245355 (PMC9787840; doi:10.3390/polym14245355)
Supplement: Supplementary file 1 [file polymers-14-05355-s001.zip]

Archive with 1 entries (1 files):
- polymers-2053860-supplementary.pdf
